# Supplementary material for: Targeting ribosome biogenesis as a novel therapeutic approach to overcome EMT-related chemoresistance in breast cancer
Source: eLife. 2024 Sep 11;12:RP89486. doi: 10.7554/eLife.89486 (PMC11390108; doi:10.7554/eLife.89486)
Supplement: Figure 1—source data 3. [file elife-89486-fig1-data3.zip]

Archive with 4 entries (4 files):
- Fig1B/Fig1b_bactin.jpg
- Fig1B/Fig1b_Ecad.jpg
- Fig1B/Fig1b_Epcam.jpg
- Fig1B/Fig1b_Vim.jpg
