# Supplementary material for: Targeting ribosome biogenesis as a novel therapeutic approach to overcome EMT-related chemoresistance in breast cancer
Source: eLife. 2024 Sep 11;12:RP89486. doi: 10.7554/eLife.89486 (PMC11390108; doi:10.7554/eLife.89486)
Supplement: Figure 3—source data 1. [file elife-89486-fig3-data1.zip]

Archive with 6 entries (6 files):
- Fig3A/Fig3a_pERK.jpg
- Fig3A/Fig3a_pmTOR.jpg
- Fig3A/Fig3a_prpS6.jpg
- Fig3A/Fig3a_TotalERK.jpg
- Fig3A/Fig3a_TotalmTOR.jpg
- Fig3A/Fig3a_Tubulin.jpg
