# Supplementary material for: Targeting ribosome biogenesis as a novel therapeutic approach to overcome EMT-related chemoresistance in breast cancer
Source: eLife. 2024 Sep 11;12:RP89486. doi: 10.7554/eLife.89486 (PMC11390108; doi:10.7554/eLife.89486)
Supplement: Figure 4—source data 1. [file elife-89486-fig4-data1.zip]

Archive with 10 entries (9 files):
- Fig4B/
- __MACOSX/._Fig4B
- Fig4B/Fig4b_bactin.jpg
- __MACOSX/Fig4B/._Fig4b_bactin.jpg
- Fig4B/Fig4b_Snail.jpg
- __MACOSX/Fig4B/._Fig4b_Snail.jpg
- Fig4B/Fig4b_Ecad.jpg
- __MACOSX/Fig4B/._Fig4b_Ecad.jpg
- Fig4B/Fig4b_Vim.jpg
- __MACOSX/Fig4B/._Fig4b_Vim.jpg
