# Supplementary material for: Targeting ribosome biogenesis as a novel therapeutic approach to overcome EMT-related chemoresistance in breast cancer
Source: eLife. 2024 Sep 11;12:RP89486. doi: 10.7554/eLife.89486 (PMC11390108; doi:10.7554/eLife.89486)
Supplement: Figure 4—figure supplement 2—source data 1. [file elife-89486-fig4-figsupp2-data1.zip]

Archive with 10 entries (9 files):
- Fig4B_S2A/
- __MACOSX/._Fig4B_S2A
- Fig4B_S2A/Fig4b_S2a_bactin28.jpg
- __MACOSX/Fig4B_S2A/._Fig4b_S2a_bactin28.jpg
- Fig4B_S2A/Fig4b_S2a_Rps24.jpg
- __MACOSX/Fig4B_S2A/._Fig4b_S2a_Rps24.jpg
- Fig4B_S2A/Fig4b_S2a_bactin.jpg
- __MACOSX/Fig4B_S2A/._Fig4b_S2a_bactin.jpg
- Fig4B_S2A/Fig4b_S2a_Rps28.jpg
- __MACOSX/Fig4B_S2A/._Fig4b_S2a_Rps28.jpg
